# Supplementary material for: Efficiency of transurethral en‐bloc resection vs. conventional transurethral resection for non‐muscle‐invasive bladder cancer: An umbrella review
Source: Cancer Med. 2024 May 31;13(11):e7323. doi: 10.1002/cam4.7323 (PMC11141332; doi:10.1002/cam4.7323)
Supplement: Supplementary file 1 — Table S1. [file CAM4-13-e7323-s001.xlsx]

## Sheet: Sheet1
Supplementary table 1. The included studies of each eligible meta-analyses.
Wang_CW (2023)	Yanagisawa_T (2022)	Motlagh_RS (2022)	Li_ZY (2022)	Di_Y (2022)	Zhang_D (2020)	Yang_H (2020)	Wu_YP (2016)	Teoh_YJ (2020)
18649930	23760914	23760914	23760914	18649930	18649930	18649930	18649930	30534816
19954353	24950758	24950758	24950758	19954353	19954353	19954353	19954353	24950758
20306053	26102556	26397029	26397029	20306053	20306053	20306053	20306053	23760914
23204654	26397029	28860782	32578332	23694918	23694918	23760914	23760914	26397029
23694918	30171441	30534816	33386289	23760914	23760914	24950758	24744509
23760914	30534816	32224536	34013615	24595934	24595934	27454755	24950758
24595934	30830276	32578332		24744509	24744509	28860782	27454755
24744509	31885339	32940054		24950758	24950758	29198850
24950758	32578332	33225639		25864416	25864416
25864416	33094476	33386289		26397029	26397029
26397029	33225639	33786128		27454755	27454755
27454755	33225639	34013615		28057988	28057988
28057988	33386289	35117581		28683751	28683751
28683751	33774705			29198850	28860782
28860782	33784709			30171441	29198850
29198850	33786128			30534816	30171441
30171441	33840086			30589047	30534816
30534816	34013615			32188429	30589047
30589047				32224536
30830276				33000460
32578332				33225639
33225639				33386289
33386289				33784709
33786128				33840086
34336241				35618567
35117581
Huang, J.H.; Hu, Y.Y.; Liu, M.; Wang, G.C. Comparative study of 2 um laser versus Holmium laser for the resection of non-muscle invasive bladder cancer. Int. J. Clin. Exp. Med. 2016, 9, 23618–23623.	He L, He H, Li L et al: Efficacy comparison of holmium laser en bloc transurethral resection and transurethral resection in treatment of nonmuscleinvasive bladder cancer. J Pract Oncol 2018; 33: 548.	Enikeev D, Taratkin M, Margulis V, et al. Safety and shortterm oncological outcomes of thulium fiber laser en bloc resection of non-muscle-invasive bladder cancer: A prospective non-randomized phase II trial. Bladder Cancer 2020;6:201–210	J. Huang, Y. Hu, M. Liu, G. Wang, B. Peng, X. Yao, Comparative study of 2 um laser versus Holmium laser for the resection of non-muscle invasive bladder cancer, Int. J. Clin. Exp. Med. 9 (2016) 23618–23623.	Shahin AM, et al. Transurethral resection versus en-block HoYag laser enucleation for papillary bladder cancer: prospective randomized study. Zagazig Univ Med J. 2021;27:203---8.	Huang J, Hu Y, Liu M, Wang G, Peng B, Yao X. Comparative study of 2 um laser versus Holmium laser for the resection of non-muscle invasive bladder cancer. Int J Clin Exp Med. 2016;9(12):23618–23 https://doi.org/10.4172/ 2161-1076.1000246.			Geavlete B, Ene C, Bulai C, Balan G, Geavlete P. Medium size bladder tumors’ en-block bipolar ablation put to the test-a long term, prospective, randomized-controlled clinical comparison to standard resection. J Urol 2018;199(4 Suppl 1):e97–8.
Vladanov, I.; Plesacov, A.; Colta, A.; Ceban, E.; Ghicavii, V.; Scutelnic, G. Transurethral “En Bloc” Resection Technique in Non-Muscle Invasive Bladder Cancer. Arch. Balk. Med. Union 2020, 55, 257–263	Krasny SA and Masanskiy IL: Comparison of the safety and efficacy of the new method of en-bloc and conventional monopolar transurethral resection in the management of primary nonmuscle-invasive bladder cancer. Onkourologiya 2019; 15: 102.			. Shahin AM, et al. Transurethral resection versus en-block HoYag laser enucleation for papillary bladder cancer: prospective randomized study. Zagazig Univ Med J. 2021;27:203---8.				Geavlete B, Multescu R, Georgescu D, et al. Bipolar en bloc tumor resection versus standard monopolar TURBT in non-muscle invasive bladder cancer—a medium-term, prospective, randomizedcontrolled comparison. Eur Urol Suppl 2019;18:e761.
	Cheng YY, Qu WX, Sun Y et al: Transurethral endoscopic submucosal en blot dissection for non-muscle invasive bladder tumor: a prospective comparison study of hybridknife assisted versus conventional dissection technique. J Urol, suppl., 2016; 195: E289.			Huang J-H, et al. Comparative study of 2 um laser versus Holmium laser for the resection of non-muscle invasive bladder cancer. Int J Clin Exp Med. 2016;9:23618---23.				Cheng Y, Qu W, Sun Y, Li J, Liang L. Transurethral endoscopic submucosal en blot dissection for non-muscle invasive bladder tumor: a prospective comparison study of HybridKnife assisted versus conventional dissection technique. J Urol 2016;195(4 Suppl. 1):e289.
	Hu J, Song X, Yu X et al: En bloc transurethral resection with hybrid knife for treatment primary non-muscle-invasive bladder cancer: a singlecenter, randomized, controlled trial. Int J Urol 2017; 24: 36.							Gakis G, Karl A, Bertz S, et al. Transurethral en-bloc hydrodissection for non-muscle invasive bladder cancer: results of a randomized controlled trial. Eur Urol Suppl 2017;16:e1143–4.
	Huang JH, Hu YY, Liu M et al: Comparative study of 2 mm laser versus holmium laser for the resection of non-muscle invasive bladder cancer. Int J Clin Exp Med 2016; 9: 23618							Hu J, Song X, Yu X, Wang S. En Bloc transurethral resection with hybrid knife for treatment primary non-muscle-invasive bladder cancer: a single-center, randomized, controlled trial. J Endourol 2017;31(Suppl 2):A257
	Enikeev D, Taratkin M, Margulis V et al: Safety and short-term oncological outcomes of thulium fiber laser en bloc resection of non-muscle-invasive bladder cancer: a prospective non-randomized phase II trial. Bladder Cancer 2020; 6: 201.							Hu J. En bloc transurethral resection with hybrid knife for treatment primary non-muscle-invasive bladder cancer: a single-center, controlled trial based on pathological staging. J Urol 2018;199(4 Suppl 1):e615.
	Hu J, Chen Y, Du F et al: Clinical significance of standardized pathological examination of specimens for en bloc transurethral resection technique with hybrid knife to treat NMIBC. Chin J Urol 2019; 40: 492							Kufner M, Decristoforo A, Nicklas A, Walcher U, Herrmann TRW, Nagele U. The new kid on the block: a randomized study comparing waterjet hydrodissection with TURB in the treatment of bladder tumors. Eur Urol Suppl 2014;13:e1108.
	Sorokin NI, Enikeev DV, Dymov AM et al: Safety and efficacy of thulium transurethral en block resection with fiber laser "Urlaz" for treatment of non-muscle-invasive bladder cancer. Onkourologiya 2018; 14: 144.							Li X, Shao J. Randomized controlled trial comparing standard TUR and en bloc TUR in the patients with non-muscle-invasive urothelial carcinoma of bladder. Int J Urol 2014;21(Suppl 2):A232.
								Ruffo A, Iacono F, Romis L, et al. Comparing thulium laser en-bloc enucleation and trans-urethral resection in the treatment of nonmuscle-invasive bladder cancer. Anticancer Res 2017;37:2111–2.
